# Supplementary material for: A Rapid and Simple Method for DNA Engineering Using Cycled Ligation Assembly
Source: PLoS One. 2014 Sep 16;9(9):e107329. doi: 10.1371/journal.pone.0107329 (PMC4167330; doi:10.1371/journal.pone.0107329)
Supplement: Table S1 — Sequences of DNA Fragments and Vectors. This table contains the sequences of the DNA fragments used in Figures 1–4 and described in Table 1 , and the sequence of vector used in Figure 4. (XLSX) [file pone.0107329.s001.xlsx]

## Sheet: Sheet1
Supplementary Table 1: Sequences of DNA Fragments and Vectors
Figure 1	Gene	Coordinates	Size	Sequence
	SNAP	NA	594	ATGGACAAAGACTGCGAAATGAAGCGCACCACCCTGGATAGCCCTCTGGGCAAGCTGGAACTGTCTGGGTGCGAACAGGGCCTGCACCGTATCATCTTCCTGGGCAAAGGAACATCTGCCGCCGACGCCGTGGAAGTGCCTGCCCCAGCCGCCGTGCTGGGCGGACCAGAGCCACTGATGCAGGCCACCGCCTGGCTCAACGCCTACTTTCACCAGCCTGAGGCCATCGAGGAGTTCCCTGTGCCAGCCCTGCACCACCCAGTGTTCCAGCAGGAGAGCTTTACCCGCCAGGTGCTGTGGAAACTGCTGAAAGTGGTGAAGTTCGGAGAGGTCATCAGCTACAGCCACCTGGCCGCCCTGGCCGGCAATCCCGCCGCCACCGCCGCCGTGAAAACCGCC…
	SuFu	NM_001025391 pos 543-1202	660	ACCAAGTGGATTTGGCTTTGAGTTGACGTTTCGTCTGAAGAGAGAAACTGGGGAGTCTGCCCCACCAACATGGCCAGCAGAGCTGATGCAGGGCCTAGCCCGATATGTCTTCCAGTCAGAGAACACCTTCTGTAGCGGGGACCATGTGTCTTGGCACAGCCCTTTGGATAACAGTGAGTCAAGAATTCAGCACATGCTGCTGACGGAGGACCCACAGATGCAGCCTGTGCGGACACCCTTTGGGGTAGTGACTTTCCTCCAGATTGTTGGTGTCTGCACTGAGGAGTTACATTCAGCCCAACAGTGGAACGGGCAGGGCATCCTGGAACTACTACGGACAGTGCCCATTGCTGGCGGTCCCTGGCTGATAACTGACATGCGGCGGGGAGAAACCATATT…
	Smoothened	NM_176996 pos 1911-2560	650	TTGTGCTCATCACCTTCAGCTGCCACTTCTATGACTTCTTCAACCAGGCTGAGTGGGAGCGTAGCTTCCGGGACTATGTGCTATGCCAAGCCAACGTGACCATCGGGCTGCCTACCAAGAAGCCCATTCCTGACTGTGAGATCAAGAATCGGCCCAGCCTCCTGGTGGAGAAGATCAATCTATTTGCCATGTTTGGCACTGGCATTGCCATGAGCACCTGGGTCTGGACCAAGGCCACCCTGCTCATCTGGAGGCGCACCTGGTGCAGGTTGACTGGGCACAGTGATGATGAGCCCAAGAGAATCAAGAAGAGCAAGATGATCGCCAAGGCCTTCTCTAAGCGGCGTGAGCTGCTGCAGAACCCGGGCCAGGAGCTCTCCTTCAGCATGCACACTGTCT…
Figure 2	Gene	Coordinates	Size	Sequence
	SNAP	NA	594	ATGGACAAAGACTGCGAAATGAAGCGCACCACCCTGGATAGCCCTCTGGGCAAGCTGGAACTGTCTGGGTGCGAACAGGGCCTGCACCGTATCATCTTCCTGGGCAAAGGAACATCTGCCGCCGACGCCGTGGAAGTGCCTGCCCCAGCCGCCGTGCTGGGCGGACCAGAGCCACTGATGCAGGCCACCGCCTGGCTCAACGCCTACTTTCACCAGCCTGAGGCCATCGAGGAGTTCCCTGTGCCAGCCCTGCACCACCCAGTGTTCCAGCAGGAGAGCTTTACCCGCCAGGTGCTGTGGAAACTGCTGAAAGTGGTGAAGTTCGGAGAGGTCATCAGCTACAGCCACCTGGCCGCCCTGGCCGGCAATCCCGCCGCCACCGCCGCCGTGAAAACCGCC…
	SuFu	NM_001025391 pos 543-1202	660	ACCAAGTGGATTTGGCTTTGAGTTGACGTTTCGTCTGAAGAGAGAAACTGGGGAGTCTGCCCCACCAACATGGCCAGCAGAGCTGATGCAGGGCCTAGCCCGATATGTCTTCCAGTCAGAGAACACCTTCTGTAGCGGGGACCATGTGTCTTGGCACAGCCCTTTGGATAACAGTGAGTCAAGAATTCAGCACATGCTGCTGACGGAGGACCCACAGATGCAGCCTGTGCGGACACCCTTTGGGGTAGTGACTTTCCTCCAGATTGTTGGTGTCTGCACTGAGGAGTTACATTCAGCCCAACAGTGGAACGGGCAGGGCATCCTGGAACTACTACGGACAGTGCCCATTGCTGGCGGTCCCTGGCTGATAACTGACATGCGGCGGGGAGAAACCATATT…
	Smoothened	NM_176996 pos 1911-2560	650	TTGTGCTCATCACCTTCAGCTGCCACTTCTATGACTTCTTCAACCAGGCTGAGTGGGAGCGTAGCTTCCGGGACTATGTGCTATGCCAAGCCAACGTGACCATCGGGCTGCCTACCAAGAAGCCCATTCCTGACTGTGAGATCAAGAATCGGCCCAGCCTCCTGGTGGAGAAGATCAATCTATTTGCCATGTTTGGCACTGGCATTGCCATGAGCACCTGGGTCTGGACCAAGGCCACCCTGCTCATCTGGAGGCGCACCTGGTGCAGGTTGACTGGGCACAGTGATGATGAGCCCAAGAGAATCAAGAAGAGCAAGATGATCGCCAAGGCCTTCTCTAAGCGGCGTGAGCTGCTGCAGAACCCGGGCCAGGAGCTCTCCTTCAGCATGCACACTGTCT…
	TMEM 231	NM_001033321 pos 26-652	627	ATGGCGCTGTACCATCTCTTCTCTCACCCAATCGAGCGCGCTTACCGCGCGGGGCTCTGCTCCAAGGCCGCGCTCTTCCTGCTGTTGACCACCGCGCTCACCTACATCCCCCCGCTGCTGGTGGCCTTCCGGAGCCACGGGTTTTGGCTGAAGCGGAGCAGCTACGAGGAGCAGCCGAACGTGCGCTTCCAGCACCAAGTGCTGCTCGTGGCTCTCCTGGGGCCGGAGCCTGAAGCCTTCCTCGCCTGGAGCACGTTCCCCACCTTCAACCGGCTGCAGGGGGCTCACCTGCGCGTCCCGCTCGTGTCGTCCAGAGAAGAAGACCGGAACCAGGATGGAAAAATGGATGTGCTGTACTTTAAACTTGAACTTCCCCTGCAACCCACAGAGCATGTCCTC…
	NPC1	NM_008720 pos 2013-2708	696	TTCACCGTCATCATCAGCTACGTCGTGATGTTTCTGTACATTTCCCTCGCCCTGGGTCACATCCAGAGCTGCAGCAGGCTCCTGGTGGATTCTAAGATCTCGCTGGGCATTGCGGGGATCCTGATCGTGCTAAGCTCGGTGGCCTGCTCTCTGGGCATCTTCAGCTACATGGGGATGCCGCTGACCCTCATCGTCATTGAGGTCATCCCATTCCTGGTGCTGGCTGTCGGGGTGGACAACATCTTCATTCTAGTGCAGACCTACCAGAGAGATGAGCGTCTTCAGGAGGAAACGCTGGATCAGCAGCTGGGCAGGATCCTTGGAGAAGTGGCCCCGACCATGTTCCTTTCATCCTTTTCTGAGACCTCAGCATTTTTCTTTGGGGCGCTGTCCTCGATG…
	GFP	NA	714	GTGAGCAAGGGCGAGGAGCTGTTCACCGGGGTGGTGCCCATCCTGGTCGAGCTGGACGGCGACGTAAACGGCCACAAGTTCAGCGTGTCCGGCGAGGGCGAGGGCGATGCCACCTACGGCAAGCTGACCCTGAAGTTCATCTGCACCACCGGCAAGCTGCCCGTGCCCTGGCCCACCCTCGTGACCACCCTGACCTACGGCGTGCAGTGCTTCAGCCGCTACCCCGACCACATGAAGCAGCACGACTTCTTCAAGTCCGCCATGCCCGAAGGCTACGTCCAGGAGCGCACCATCTTCTTCAAGGACGACGGCAACTACAAGACCCGCGCCGAGGTGAAGTTCGAGGGCGACACCCTGGTGAACCGCATCGAGCTGAAGGGCATCGACTTCAAGGAGGAC…
	Gli2	NM_001081125 pos 1468-1940,2063-2105	515	GGTCAAGACTGAGGCTGAGGGCCTGCGTCCAGCATCCCCGCTTGGACTGACACAGGAGCAGCTGGCCGATCTCAAGGAAGACCTGGACAGGGATGACTGTAAGCAGGAGGCCGAGGTGGTCATCTACGAGACCAACTGCCACTGGGCAGACTGCACCAAGGAGTATGACACACAGGAGCAGCTGGTGCATCATATCAACAATGAACACATCCACGGGGAGAAGAAGGAGTTCGTGTGCCGCTGGCAGGCCTGCACGAGAGAGCAGAAGCCCTTCAAGGCCCAGTACATGCTGGTTGTTCACATGCGCAGACACACGGGTGAGAAGCCACACAAGTGCACGTTCGAAGGCTGTTCCAAGGCCTACTCTCGCCTGGAGAACCTGAAGACACACCTGCGTTC…
	Patched	NM_008957 pos 1443-2106	664	TAATGCTGCGACAACTCAGGTTTTGCCGTTTCTTGCTCTTGGTGTTGGTGTGGATGATGTCTTCCTCCTGGCCCATGCATTCAGTGAAACAGGACAGAATAAGAGGATTCCATTTGAGGACAGGACTGGGGAGTGCCTCAAGCGCACCGGAGCCAGCGTGGCCCTCACCTCCATCAGCAATGTCACCGCCTTCTTCATGGCCGCATTGATCCCTATCCCTGCCCTGCGAGCGTTCTCCCTCCAGGCTGCTGTGGTGGTGGTATTCAATTTTGCTATGGTTCTGCTCATTTTTCCTGCAATTCTCAGCATGGATTTATACAGACGTGAGGACAGAAGATTGGATATTTTCTGCTGTTTCACAAGCCCCTGTGTCAGCAGGGTGATTCAAGTTGAGCCACA…
Figure 3A	Gene	Coordinates	Size	Sequence
	Patched	NM_008957 pos 1-321	321	ATGGCCTCGGCTGGTAACGCCGCCGGGGCCCTGGGCAGGCAGGCCGGCGGCGGGAGGCGCAGACGGACCGGGGGACCGCACCGCGCCGCGCCGGACCGGGACTATCTGCACCGGCCCAGCTACTGCGACGCCGCCTTCGCTCTGGAGCAGATTTCCAAGGGGAAGGCTACTGGCCGGAAAGCGCCGCTGTGGCTGAGAGCGAAGTTTCAGAGACTCTTATTTAAACTGGGTTGTTACATTCAAAAGAACTGCGGCAAGTTTTTGGTTGTGGGTCTCCTCATATTTGGGGCCTTCGCTGTGGGATTAAAGGCAGCTAATCTC
	Patched	NM_008957 pos 322-1266	945	GAGACCAACGTGGAGGAGCTGTGGGTGGAAGTTGGTGGACGAGTGAGTCGAGAATTAAATTATACCCGTCAGAAGATAGGAGAAGAGGCTATGTTTAATCCTCAACTCATGATACAGACTCCAAAAGAAGAAGGCGCTAATGTTCTGACCACAGAGGCTCTCCTGCAACACCTGGACTCAGCACTCCAGGCCAGTCGTGTGCACGTCTACATGTATAACAGGCAATGGAAGTTGGAACATTTGTGCTACAAATCAGGGGAACTTATCACGGAGACAGGTTACATGGATCAGATAATAGAATACCTTTACCCTTGCTTAATCATTACACCTTTGGACTGCTTCTGGGAAGGGGCAAAGCTACAGTCCGGGACAGCATACCTCCTAGGTAAGCCTCCTTTA…
	Patched	NM_008957 pos 1267-1752	486	GTCAGTGTCATCCGAGTGGCCAGCGGCTACCTACTGATGCTTGCCTATGCCTGTTTAACCATGCTGCGCTGGGACTGCTCCAAGTCCCAGGGTGCCGTGGGGCTGGCTGGCGTCCTGTTGGTTGCGCTGTCAGTGGCTGCAGGATTGGGCCTCTGCTCCTTGATTGGCATTTCTTTTAATGCTGCGACAACTCAGGTTTTGCCGTTTCTTGCTCTTGGTGTTGGTGTGGATGATGTCTTCCTCCTGGCCCATGCATTCAGTGAAACAGGACAGAATAAGAGGATTCCATTTGAGGACAGGACTGGGGAGTGCCTCAAGCGCACCGGAGCCAGCGTGGCCCTCACCTCCATCAGCAATGTCACCGCCTTCTTCATGGCCGCATTGATCCCTATCCCTGCC…
	Patched	NM_008957 pos 1753-2202	450	GATTTATACAGACGTGAGGACAGAAGATTGGATATTTTCTGCTGTTTCACAAGCCCCTGTGTCAGCAGGGTGATTCAAGTTGAGCCACAGGCCTACACAGAGCCTCACAGTAACACCCGGTACAGCCCCCCACCCCCATACACCAGCCACAGCTTCGCCCACGAAACCCATATCACTATGCAGTCCACCGTTCAGCTCCGCACAGAGTATGACCCTCACACGCACGTGTACTACACCACCGCCGAGCCACGCTCTGAGATCTCTGTACAGCCTGTTACCGTCACCCAGGACAACCTCAGCTGTCAGAGTCCCGAGAGCACCAGCTCTACCAGGGACCTGCTCTCCCAGTTCTCAGACTCCAGCCTCCACTGCCTCGAGCCCCCCTGCACCAAGTGGACA…
	NPC1	NM_008720 pos 3441-3518	78	ATCTTTAACCTCAGTGTGTCTCTGGGCTCCATATTTCTGGTGACCTTGGTGGTTCTGGGCTGTGAGCTGTGGTCTGCG
	Patched	NM_008957 pos 3040-4302	2061	CTGCTGCTATCCATCAGCGTGGTGCTGGCCTGCACGTTTCTAGTGTGCGCAGTCTTCCTCCTGAACCCCTGGACGGCCGGGATCATTGTCATGGTCCTGGCTCTGATGACCGTTGAGCTCTTTGGCATGATGGGCCTCATTGGGATCAAGCTGAGTGCTGTGCCTGTGGTCATCCTGATTGCATCTGTTGGCATCGGAGTGGAGTTCACCGTCCACGTGGCTTTGGCCTTTCTGACAGCCATTGGGGACAAGAACCACAGGGCTATGCTCGCTCTGGAGCACATGTTTGCTCCCGTTCTGGACGGTGCTGTGTCCACTCTGCTGGGTGTACTGATGCTTGCAGGGTCCGAATTTGATTTCATTGTCAGATACTTCTTTGCCGTCCTGGCCATTCTCACC…
Figure 3B, 3C, 4	Gene	Coordinates	Size	Sequence
	SNAP	NA	122	ATGGACAAAGACTGCGAAATGAAGCGCACCACCCTGGATAGCCCTCTGGGCAAGCTGGAACTGTCTGGGTGCGAACAGGGCCTGCACCGTATCATCTTCCTGGGCAAAGGAACATCTGCCGC
	SuFU	NM_001025391 pos 208-357	150	ATGGCGGAGCTGCGGCCTAGCGTCGCCCCCGGTCCCGCCGCGCCCCCGGCCTCTGGCCCTAGTGCCCCTCCGGCCTTTGCTTCACTCTTTCCCCCGGGACTGCACGCCATCTACGGAGAGTGTCGCCGCCTCTACCCTGACCAGCCGAAC
	Gli2	NM_001081125 pos 90-223	134	CCCTGCACTGGAGAAGAAAGAAGCCAAGAGTGGTCTCTTGGAGGACAGCAGCTTCCCCGACCCAGGGAAAAAGGCCTGTCCTCTGGCGGTGGCCGCAGCTGTAGCCGCCCACGGAGTTCCTCAGCAGCTCCTGC
	Inversin	NM_010569 pos 245-363	119	ACATATCCGAGGATGTACTCTCTACGGGGTCCTCATTAGCATCTCAGGTTCATGCCGCTGCAGTTAATGGAGATAAAGGTGCCCTTCAGAGACTCATTGTTGGAAACTCTGCTCTCAGA
	TMEM 231	NM_001033321 pos 20-183	164	GCGCTCATGGCGCTGTACCATCTCTTCTCTCACCCAATCGAGCGCGCTTACCGCGCGGGGCTCTGCTCCAAGGCCGCGCTCTTCCTGCTGTTGACCACCGCGCTCACCTACATCCCCCCGCTGCTGGTGGCCTTCCGGAGCCACGGGTTTTGGCTGAAGCGGAG
	Smoothened	NM_176996 pos 670-831	162	GAGGAACGTGCCGGTGACCAGCCCTCCGCCGCCGCTGCTGAGCCACTGCGGCCGGGCCGCCCACTGCGAGCCTTTGCGCTACAACGTGTGCCTGGGCTCGGCGCTGCCCTACGGAGCCACCACCACGCTGCTGGCTGGGGACTCGGACTCGCAGGAGGAAGC
	Dendra2	NA	131	ATGAACACCCCGGGAATTAACCTGATCAAGGAGGACATGCGCGTGAAGGTGCACATGGAGGGCAACGTGAACGGCCACGCCTTCGTGATCGAGGGCGAGGGCAAGGGCAAGCCCTACGAGGGCACCCAGAC
	SNAP	NA	106	CGTGAAAGAGTGGCTGCTGGCCCACGAGGGCCACAGACTGGGCAAGCCTGGGCTGGGTCCTGCAGGCGGATCCGCGTTTAAACTCGAGGTTAATTAATGAGCGGCC
	SuFu	NM_001025391 pos 1522-1662	141	TTTGTAGAGAAGATGTTGGAGGACTTAGAAGATCTAACCTCTCCAGAGGAATTTAAACTTCCCAAAGAGTACAGCTGGCCTGAGAAGAAACTCAAAGTGTCCATTCTCCCCGACGTGGTGTTCGACAGTCCACTGCACTAG
	Gli2	NM_001081125 pos 4865-4981	135	CGGAATTCCTTGACACTGCCCTCCATCCCTGCGGGCATCAGCAACATGGCCGTGGGCGACATGAGTTCCATGCTCACCAGCCTGGCTGAAGAGAGCAAGTTTTTAAACATGATGACCGGATCCACCGGATCTAGA
	Inversin	NM_010569 pos 3304-3425	132	GCTGTGCTTCATCTCAGCTCAGTGAACAGTTTGCAGTCTATACATCTTGACAACAGTGGAAGATCAAAGAAGTTCTCTTACAATCTGCAACCATCCAGTCAATCAAAAAACAAGCCAAAGCTGGGATCCATG
	TMEM 231	NM_001033321 pos 849-971	125	GCATCCTGCTGATCTTCCTCTGGGTGTTTGAAAGAATCAAAATCTTCGTGTTTCAGAACCAAGTAGTGACCTCTATCCCTGTAGCCGTGCCCCAGGGAGAGATACGGAAAGAGCACTTATCCTAG
	Smoothened	NM_176996 pos 2767-2891	148	AGATCCATTTCTCCCTGGTGCCTCAGCCCCCCGGGTCTGGGCTCAGGGCCGCCTCCAGGGGCTGGGATCCATTCATTCCCGCACTAACCTAATGGAGGCTGAGATCTTGGATGCAGACTCAGACTCGGACTTCGGCGCGCCAGTCTAG
	Dendra2	NA	141	GCCAAGAAGGTGGTGCAGCTGCCCGACGCCCACTTCGTGGACCACCGCATCGAGATCCTGGGCAACGACAGCGACTACAACAAGGTGAAGCTGTACGAGCACGCCGTGGCCCGCTACAGCCCCCTGCCCAGCCAGGTGTGG
	Pericentrin	XM_0056261124 pos 9434-9531	143	GGATCCATGGAGCAAAAGCTCATTTCTGAAGAGGACTTGAGATCTGAAAGGTCTGCTTGGAAGCCAGACGAAACGGCTCCACAGAGTTCCCTGAGGCGCCCAGACCCCGGCCGGCTTCCACCAGCTGCCAGCGAGGAAGCACA
	GFP	NA	139	GTGAGCAAGGGCGAGGAGCTGTTCACCGGGGTGGTGCCCATCCTGGTCGAGCTGGACGGCGACGTAAACGGCCACAAGTTCAGCGTGTCCGGCGAGGGCGAGGGCGATGCCACCTACGGCAAGCTGACCCTGAAGTTCA
Figure 4	Vector	Description	Size	Sequence
	pUC19 (modified)	Full Sequence	2927	TCGCGCGTTTCGGTGATGACGGTGAAAACCTCTGACACATGCAGCTCCCGGAGACGGTCACAGCTTGTCTGTAAGCGGATGCCGGGAGCAGACAAGCCCGTCAGGGCGCGTCAGCGGGTGTTGGCGGGTGTCGGGGCTGGCTTAACTATGCGGCATCAGAGCAGATTGTACTGAGAGTGCACCATATGCGGTGTGAAATACCGCACAGATGCGTAAGGAGAAAATACCGCATCAGGCGCCATTCGCCATTCAGGCTGCGCAACTGTTGGGAAGGGCGATCGGTGCGGGCCTCTTCGCTATTACGCCAGCTGGCGAAAGGGGGATGTGCTGCAAGGCGATTAAGTTGGGTAACGCCAGGGTTTTCCCAGTCACGACGTTGTAAAACGACGGCCAGTGAAT…
	pUC19 (modified)	Double Blunt Digested (cut w/ SwaI, NruI)	2726	CGATACCAGCTCTTGGGGAATTCGAGCTCGGTACCCGGGGATCCTCTAGAGTCGACCTGCAGGCATGCAAGCTTGGCGTAATCATGGTCATAGCTGTTTCCTGTGTGAAATTGTTATCCGCTCACAATTCCACACAACATACGAGCCGGAAGCATAAAGTGTAAAGCCTGGGGTGCCTAATGAGTGAGCTAACTCACATTAATTGCGTTGCGCTCACTGCCCGCTTTCCAGTCGGGAAACCTGTCGTGCCAGCTGCATTAATGAATCGGCCAACGCGCGGGGAGAGGCGGTTTGCGTATTGGGCGCTCTTCCGCTTCCTCGCTCACTGACTCGCTGCGCTCGGTCGTTCGGCTGCGGCGAGCGGTATCAGCTCACTCAAAGGCGGTAATACGGTTATCC…
