# Supplementary material for: A Rapid and Simple Method for DNA Engineering Using Cycled Ligation Assembly
Source: PLoS One. 2014 Sep 16;9(9):e107329. doi: 10.1371/journal.pone.0107329 (PMC4167330; doi:10.1371/journal.pone.0107329)
Supplement: Table S2 — Sequences of Primers and SOCs. This table contains the sequences of primers and SOCs used in Figures 1–4. (XLSX) [file pone.0107329.s002.xlsx]

## Sheet: Sheet1
Supplementary Table 2: Sequences of Primers and SOCs
Figure 1	Protein	Fwd Primer	Rev Primer	SOC Name	SOC Sequence
	SNAP	ATG GAC AAA GAC TGC GAA ATG	GGC CGC TCA TTA ATT AAC CT	SOC- SNAP ~ SuFu	AGGTTAATTAATGAGCGGCCACCAAGTGGATTTGGCTTTG
	SuFu	ACCAAGTGGATTTGGCTTTG	TGTCGCTGAGAATTGATTGG	SOC- SuFu ~ Smoothened	CCAATCAATTCTCAGCGACATTGTGCTCATCACCTTCAGC
	Smoothened	TTGTGCTCATCACCTTCAGC	CCTCTTCCTCCGCTTTTTCT
Figure 2	Protein	Fwd Primer	Rev Primer	SOC Name	SOC Sequence
	SNAP	ATG GAC AAA GAC TGC GAA ATG	GGC CGC TCA TTA ATT AAC CT	SOC- SNAP ~ SuFu	AGGTTAATTAATGAGCGGCCACCAAGTGGATTTGGCTTTG
	SuFu	ACCAAGTGGATTTGGCTTTG	TGTCGCTGAGAATTGATTGG	SOC- SuFu ~ Smoothened	CCAATCAATTCTCAGCGACATTGTGCTCATCACCTTCAGC
	Smoothened	TTGTGCTCATCACCTTCAGC	CCTCTTCCTCCGCTTTTTCT	SOC- Smoothened ~ TMEM231	AGAAAAAGCGGAGGAAGAGGATGGCGCTGTACCATCTCTT
	TMEM 231	ATGGCGCTGTACCATCTCTT	GTCGTAGTCCTGGGCAAAAG	SOC- TMEM231 ~ Npc1	CTTTTGCCCAGGACTACGACTTCACCGTCATCATCAGCTACG
	NPC1	TTCACCGTCATCATCAGCTACG	CACCACCGCAACACTGAATG	SOC- Npc1 ~ GFP	CATTCAGTGTTGCGGTGGTGGTGAGCAAGGGCGAGGAGC
	GFP	GTGAGCAAGGGCGAGGAGC	CTT GTA CAG CTC GTC CAT GCC	SOC- GFP ~ Gli2	GCATGGACGAGCTGTACAAGGGTCAAGACTGAGGCTGAGG
	Gli2	GGTCAAGACTGAGGCTGAGG	GGACATGCACATCATTACGC	SOC- Gli2 ~ Patched	GCGTAATGATGTGCATGTCCTAATGCTGCGACAACTCAGG
	Patched	TAATGCTGCGACAACTCAGG	TGAGAACTGGGAGAGCAGGT
Figure 3A	Protein	Fwd Primer	Rev Primer	SOC Name	SOC Sequence
	Patched	ATGGCCTCGGCTGGTAAC	GAGATTAGCTGCCTTTAATCCCAC	SOC- Ptc(N) ~ Ptc (EL1)	GATTAAAGGCAGCTAATCTCGAGACCAACGTGGAGGAGCT
	Patched	GAGACCAACGTGGAGGAGC	ATCAGAGAAGGATTTTAGGATGTCGTC	SOC- Ptc(EL1) ~ Ptc (SSD)	TCCTAAAATCCTTCTCTGATGTCAGTGTCATCCGAGTGGC
	Patched	GTCAGTGTCATCCGAGTGGC	CATGCTGAGAATTGCAGGAAA	SOC- Ptc(SSD) ~ Ptc (CLD)	TTCCTGCAATTCTCAGCATGGATTTATACAGACGTGAGGA
	Patched	GATTTATACAGACGTGAGGACAGAAG	TTTGGGTTTCAGGAGGAAAGG	SOC- Ptc(CLD) ~ Npc1 (EL2)	CTTTCCTCCTGAAACCCAAAATCTTTAACCTCAGTGTGTC
	NPC1	ATCTTTAACCTCAGTGTGTCTCT	CGCAGACCACAGCTCACAG	SOC- Npc1(EL2) ~ Ptc (C)	GCTGTGAGCTGTGGTCTGCGCTGCTGCTATCCATCAGCGT
	Patched	CTGCTGCTATCCATCAGCG	GTTGGAGCTGCTCCCCCAC
Figure 3B	Protein	Fwd Primer	Rev Primer	SOC Name	SOC Sequence
	SNAP	ATG GAC AAA GAC TGC GAA ATG	GCG GCA GAT GTT CCT TTG	SOC- SNAP(N) ~ SuFu(N)	GGC AAA GGA ACA TCT GCC GCA TGG CGG AGC TGC GGC CTA G
	SuFU	ATG GCG GAG CTG CGG CCT A	GTT CGG CTG GTC AGG GTA G	SOC- SuFu(N) ~ Gli2(N)	TCT ACC CTG ACC AGC CGA ACC CCT GCA CTG GAG AAG AAA G
	Gli2	CCC TGC ACT GGA GAA GAA AG	GCA GGA GCT GCT GAG GAA	SOC- Gli2(N) ~ Inversin(N)	AGT TCC TCA GCA GCT CCT GCA CAT ATC CGA GGA TGT ACT C
	Inversin	ACA TAT CCG AGG ATG TAC TCT C	TCT GAG AGC AGA GTT TCC AAC A
	TMEM 231	GCG CTC ATG GCG CTG TAC C	CTC CGC TTC AGC CAA AAC	SOC- TMEM231(N) ~ Smoothened(N)	GGG TTT TGG CTG AAG CGG AGG AGG AAC GTG CCG GTG ACC A
	Smoothened	GAG GAA CGT GCC GGT GAC	GCT TCC TCC TGC GAG TCC	SOC- Smoothened(N) ~ Dendra2(N)	TCG GAC TCG CAG GAG GAA GCA TGA ACA CCC CGG GAA TTA A
	Dendra2	ATG AAC ACC CCG GGA ATT AAC	GTC TGG GTG CCC TCG TAG	SOC- Dendra2(N) ~ SNAP(C)	CCC TAC GAG GGC ACC CAG ACC GTG AAA GAG TGG CTG CTG G
	SNAP	CGT GAA AGA GTG GCT GCT G	GGC CGC TCA TTA ATT AAC CT
	SuFu	TTT GTA GAG AAG ATG TTG GAG GAC	CTA GTG CAG TGG ACT GTC GA	SOC- SuFu(C) ~ Gli2(C)	TCG ACA GTC CAC TGC ACT AGC GGA ATT CCT TGA CAC TGC C
	Gli2	CGG AAT TCC TTG ACA CTG C	TCT AGA TCC GGT GGA TCC G	SOC- Gli2(C) ~ Inversin(C)	CCG GAT CCA CCG GAT CTA GAG CTG TGC TTC ATC TCA GCT C
	Inversin	GCT GTG CTT CAT CTC AGC TC	CAT GGA TCC CAG CTT TGG CTT G	SOC- Inversin(C) ~ TMEM231(C)	AGC CAA AGC TGG GAT CCA TGG CAT CCT GCT GAT CTT CCT C
	TMEM 231	GCA TCC TGC TGA TCT TCC TC	TCA GGA TAA GTG CTC TTT CCG
	Smoothened	AGA TCC ATT TCT CCC TGG TG	CTA GAC TGG CGC GCC GAA G	SOC- Smoothened(C) ~ Dendra2(C)	ACT TCG GCG CGC CAG TCT AGG CCA AGA AGG TGG TGC AGC T
	Dendra2	GCC AAG AAG GTG GTG CAG	CCA CAC CTG GCT GGG CAG	SOC- Dendra2(C) ~ Pericentrin	CCT GCC CAG CCA GGT GTG GGG ATC CAT GGA GCA AAA GCT C
	Pericentrin	GGA TCC ATG GAG CAA AAG CTC	TGT GCT TCC TCG CTG GCA G	SOC -Pericentrin ~ GFP	GCT GCC AGC GAG GAA GCA CAG TGA GCA AGG GCG AGG AGC T
	GFP	GTGAGCAAGGGCGAGGAGC	TGA ACT TCA GGG TCA GCT TGC C
Figure 3C	Protein	Fwd Primer	Rev Primer	SOC Name	SOC Sequence
	SNAP	ATG GAC AAA GAC TGC GAA ATG	GCG GCA GAT GTT CCT TTG	SOC- SNAP(N) ~ SuFu(N)	GGC AAA GGA ACA TCT GCC GCA TGG CGG AGC TGC GGC CTA G
	SuFU	ATG GCG GAG CTG CGG CCT A	GTT CGG CTG GTC AGG GTA G	SOC- SuFu(N) ~ Gli2(N)	TCT ACC CTG ACC AGC CGA ACC CCT GCA CTG GAG AAG AAA G
	Gli2	CCC TGC ACT GGA GAA GAA AG	GCA GGA GCT GCT GAG GAA	SOC- Gli2(N) ~ Inversin(N)	AGT TCC TCA GCA GCT CCT GCA CAT ATC CGA GGA TGT ACT C
	Inversin	ACA TAT CCG AGG ATG TAC TCT C	TCT GAG AGC AGA GTT TCC AAC A	SOC- Inversin(N) ~ TMEM231(N)	TTG GAA ACT CTG CTC TCA GAG CGC TCA TGG CGC TGT ACC A
	TMEM 231	GCG CTC ATG GCG CTG TAC C	CTC CGC TTC AGC CAA AAC	SOC- TMEM231(N) ~ Smoothened(N)	GGG TTT TGG CTG AAG CGG AGG AGG AAC GTG CCG GTG ACC A
	Smoothened	GAG GAA CGT GCC GGT GAC	GCT TCC TCC TGC GAG TCC	SOC- Smoothened(N) ~ Dendra2(N)	TCG GAC TCG CAG GAG GAA GCA TGA ACA CCC CGG GAA TTA A
	Dendra2	ATG AAC ACC CCG GGA ATT AAC	GTC TGG GTG CCC TCG TAG	SOC- Dendra2(N) ~ SNAP(C)	CCC TAC GAG GGC ACC CAG ACC GTG AAA GAG TGG CTG CTG G
	SNAP	CGT GAA AGA GTG GCT GCT G	GGC CGC TCA TTA ATT AAC CT	SOC- SNAP(C) ~ SuFu(C)	AGG TTA ATT AAT GAG CGG CCT TTG TAG AGA AGA TGT TGG A
	SuFu	TTT GTA GAG AAG ATG TTG GAG GAC	CTA GTG CAG TGG ACT GTC GA	SOC- SuFu(C) ~ Gli2(C)	TCG ACA GTC CAC TGC ACT AGC GGA ATT CCT TGA CAC TGC C
	Gli2	CGG AAT TCC TTG ACA CTG C	TCT AGA TCC GGT GGA TCC G	SOC- Gli2(C) ~ Inversin(C)	CCG GAT CCA CCG GAT CTA GAG CTG TGC TTC ATC TCA GCT C
	Inversin	GCT GTG CTT CAT CTC AGC TC	CAT GGA TCC CAG CTT TGG CTT G	SOC- Inversin(C) ~ TMEM231(C)	AGC CAA AGC TGG GAT CCA TGG CAT CCT GCT GAT CTT CCT C
	TMEM 231	GCA TCC TGC TGA TCT TCC TC	TCA GGA TAA GTG CTC TTT CCG	SOC- TMEM231(C) ~ Smoothened(C)	GGA AAG AGC ACT TAT CCT GAA GAT CCA TTT CTC CCT GGT G
	Smoothened	AGA TCC ATT TCT CCC TGG TG	CTA GAC TGG CGC GCC GAA G	SOC- Smoothened(C) ~ Dendra2(C)	ACT TCG GCG CGC CAG TCT AGG CCA AGA AGG TGG TGC AGC T
	Dendra2	GCC AAG AAG GTG GTG CAG	CCA CAC CTG GCT GGG CAG	SOC- Dendra2(C) ~ Pericentrin	CCT GCC CAG CCA GGT GTG GGG ATC CAT GGA GCA AAA GCT C
	Pericentrin	GGA TCC ATG GAG CAA AAG CTC	TGT GCT TCC TCG CTG GCA G	SOC -Pericentrin ~ GFP	GCT GCC AGC GAG GAA GCA CAG TGA GCA AGG GCG AGG AGC T
	GFP	GTGAGCAAGGGCGAGGAGC	TGA ACT TCA GGG TCA GCT TGC C
Figure 4D	Protein	Fwd Primer	Rev Primer	SOC Name	SOC Sequence
	pUC-19 Vector			SOC- pUC19 ~ SNAP(N)	TTC GAC GAC CGA GTG GAT TTA TGG ACA AAG ACT GCG AAA T
	SNAP	ATG GAC AAA GAC TGC GAA ATG	GCG GCA GAT GTT CCT TTG	SOC- SNAP(N) ~ SuFu(N)	GGC AAA GGA ACA TCT GCC GCA TGG CGG AGC TGC GGC CTA G
	SuFU	ATG GCG GAG CTG CGG CCT A	GTT CGG CTG GTC AGG GTA G	SOC- SuFu(N) ~ Gli2(N)	TCT ACC CTG ACC AGC CGA ACC CCT GCA CTG GAG AAG AAA G
	Gli2	CCC TGC ACT GGA GAA GAA AG	GCA GGA GCT GCT GAG GAA	SOC- Gli2(N) ~ Inversin(N)	AGT TCC TCA GCA GCT CCT GCA CAT ATC CGA GGA TGT ACT C
	Inversin	ACA TAT CCG AGG ATG TAC TCT C	TCT GAG AGC AGA GTT TCC AAC A	SOC- Inversin(N) ~ TMEM231(N)	TTG GAA ACT CTG CTC TCA GAG CGC TCA TGG CGC TGT ACC A
	TMEM 231	GCG CTC ATG GCG CTG TAC C	CTC CGC TTC AGC CAA AAC	SOC- TMEM231(N) ~ Smoothened(N)	GGG TTT TGG CTG AAG CGG AGG AGG AAC GTG CCG GTG ACC A
	Smoothened	GAG GAA CGT GCC GGT GAC	GCT TCC TCC TGC GAG TCC	SOC- Smoothened(N) ~ Dendra2(N)	TCG GAC TCG CAG GAG GAA GCA TGA ACA CCC CGG GAA TTA A
	Dendra2	ATG AAC ACC CCG GGA ATT AAC	GTC TGG GTG CCC TCG TAG	SOC- Dendra2(N) ~ SNAP(C)	CCC TAC GAG GGC ACC CAG ACC GTG AAA GAG TGG CTG CTG G
	SNAP	CGT GAA AGA GTG GCT GCT G	GGC CGC TCA TTA ATT AAC CT	SOC- SNAP(C) ~ pUC19	AGG TTA ATT AAT GAG CGG CCC GAT ACC AGC TCT TGG GGA A
Figure 4E	Protein	Fwd Primer	Rev Primer	SOC Name	SOC Sequence
	pUC-19 Vector			SOC- pUC19 ~ SNAP(N)	TTC GAC GAC CGA GTG GAT TTA TGG ACA AAG ACT GCG AAA T
	SNAP	ATG GAC AAA GAC TGC GAA ATG	GCG GCA GAT GTT CCT TTG	SOC- SNAP(N) ~ SuFu(N)	GGC AAA GGA ACA TCT GCC GCA TGG CGG AGC TGC GGC CTA G
	SuFU	ATG GCG GAG CTG CGG CCT A	GTT CGG CTG GTC AGG GTA G	SOC- SuFu(N) ~ Gli2(N)	TCT ACC CTG ACC AGC CGA ACC CCT GCA CTG GAG AAG AAA G
	Gli2	CCC TGC ACT GGA GAA GAA AG	GCA GGA GCT GCT GAG GAA	SOC- Gli2(N) ~ Inversin(N)	AGT TCC TCA GCA GCT CCT GCA CAT ATC CGA GGA TGT ACT C
	Inversin	ACA TAT CCG AGG ATG TAC TCT C	TCT GAG AGC AGA GTT TCC AAC A	SOC- Inversin(N) ~ TMEM231(N)	TTG GAA ACT CTG CTC TCA GAG CGC TCA TGG CGC TGT ACC A
	TMEM 231	GCG CTC ATG GCG CTG TAC C	CTC CGC TTC AGC CAA AAC	SOC- TMEM231(N) ~ Smoothened(N)	GGG TTT TGG CTG AAG CGG AGG AGG AAC GTG CCG GTG ACC A
	Smoothened	GAG GAA CGT GCC GGT GAC	GCT TCC TCC TGC GAG TCC	SOC- Smoothened(N) ~ Dendra2(N)	TCG GAC TCG CAG GAG GAA GCA TGA ACA CCC CGG GAA TTA A
	Dendra2	ATG AAC ACC CCG GGA ATT AAC	GTC TGG GTG CCC TCG TAG	SOC- Dendra2(N) ~ SNAP(C)	CCC TAC GAG GGC ACC CAG ACC GTG AAA GAG TGG CTG CTG G
	SNAP	CGT GAA AGA GTG GCT GCT G	GGC CGC TCA TTA ATT AAC CT	SOC- SNAP(C) ~ SuFu(C)	AGG TTA ATT AAT GAG CGG CCT TTG TAG AGA AGA TGT TGG A
	SuFu	TTT GTA GAG AAG ATG TTG GAG GAC	CTA GTG CAG TGG ACT GTC GA	SOC- SuFu(C) ~ Gli2(C)	TCG ACA GTC CAC TGC ACT AGC GGA ATT CCT TGA CAC TGC C
	Gli2	CGG AAT TCC TTG ACA CTG C	TCT AGA TCC GGT GGA TCC G	SOC- Gli2(C) ~ Inversin(C)	CCG GAT CCA CCG GAT CTA GAG CTG TGC TTC ATC TCA GCT C
	Inversin	GCT GTG CTT CAT CTC AGC TC	CAT GGA TCC CAG CTT TGG CTT G	SOC- Inversin(C) ~ TMEM231(C)	AGC CAA AGC TGG GAT CCA TGG CAT CCT GCT GAT CTT CCT C
	TMEM 231	GCA TCC TGC TGA TCT TCC TC	TCA GGA TAA GTG CTC TTT CCG	SOC- TMEM231(C) ~ pUC19	GGA AAG AGC ACT TAT CCT GAC GAT ACC AGC TCT TGG GGA A
