# Supplementary material for: A Rapid and Simple Method for DNA Engineering Using Cycled Ligation Assembly
Source: PLoS One. 2014 Sep 16;9(9):e107329. doi: 10.1371/journal.pone.0107329 (PMC4167330; doi:10.1371/journal.pone.0107329)
Supplement: Table S3 — Cycled Ligation Assembly Mixtures, Incubations, and Thermocycler Programs. This table contains a detailed protocol for each step of the cycled ligation assembly reaction. (XLSX) [file pone.0107329.s003.xlsx]

## Sheet: Sheet1
Supplementary Table 3: Cycled Ligation Assembly Mixtures, Incubations, and Thermocycler Programs
Primer Phosphorylation
Component	Amount (µl)	Final Concentration
200 µM Forward Primer	0.75	3 µM
200 µM Reverse Primer	0.75	3 µM
10 U/µl T4 Polynucleotide Kinase	1	0.2 U
10X T4 Ligase Buffer	5	1X
H2O	42.5
Total	50
Incubation: 37ºC for 30 Minutes
DNA Insert PCR Amplification
Component	Amount (µl)	Final Concentration
Primer Phosphorylation Mix	4	0.5 µM each (Fwd, Rev)
10 ng/µl Template Plasmid	1	10 ng
2.5 mM dNTPs	2	200 µM
5X Phusion HF Buffer	5	1X
2 U/µl Phusion Polymerase	0.25	0.5 U
H2O	12.75
Total	25
Thermocycler Program:
1. 98ºC 30 Sec
2. 98ºC 5 Sec
3. 55ºC 15 Sec
4. 72ºC X Sec
5. GOTO 2 30x
6. 72ºC 5 Min
7. 4ºC HOLD
Extension Time X = Product Size (kb) * 30, Minimum 30 sec
Double Blunt Vector Digestion
Component	Amount (µl)	Final Concentration
100 ng/µl pUC19 Vector	5	500 ng
10 X NEB Buffer 3	5	1X
100 X BSA	0.5	1X
10 U/µl NruI	1	10 U
10 U/µl SwaI	1	10 U
H2O	37.5
Total	50
Incubation: 37ºC for 1 Hr
Cycled Ligation Reaction
Component	Amount (µl)	Final Concentration
5 nM Linearized pUC19	4	1 nM
20 nM Insert Mix	2	2 nM
200 nM SOC Mix	1	10 nM
10X Taq Ligase Buffer	2	1X
40 U/µl Taq DNA Ligase	2	80 U
H2O	9
Total	20
Thermocycler Program:
1. 95ºC 2 Min
2. 95ºC 30 Sec
3. 60ºC 2 Min
4. GOTO 2 30x
5. 55ºC 10 Min
6. 4ºC HOLD
PCR Amplification of Assembled Products
Component	Amount (µl)	Final Concentration
Cycled Ligation Reaction Mixture	2
20 µM Fwd Primer	0.75	0.6 µM
20 µM Rev Primer	0.75	0.6 µM
2.5 mM dNTPs	2	200 µM
5X Phusion HF Buffer	5	1X
2 U/µl Phusion Polymerase	0.25	0.5 U
H2O	14.25
Total	25
Thermocycler Program:
1. 98ºC 30 Sec
2. 98ºC 5 Sec
3. 55ºC 15 Sec
4. 72ºC X Sec
5. GOTO 2 30x
6. 72ºC 5 Min
7. 4ºC HOLD
Extension Time X = Product Size (kb) * 30, Minimum 30 sec
Colony PCR
Component	Amount (µl)	Final Concentration
Colony (picked with pipette tip)	-	-
20 µM Fwd Primer	0.5	0.4 µM
20 µM Rev Primer	0.5	0.4 µM
2.5 mM dNTPs	2.5	250 µM
10X Taq Thermopol Buffer	2.5	1X
5 U/µl NEB Taq Polymerase	0.25	1.25 U
H2O	18.75
Total	25
Thermocycler Program:
1. 95ºC 5 Min
2. 95ºC 30 Sec
3. 55ºC 30 Sec
4. 68ºC X Min
5. GOTO 2 30x
6. 68ºC 5 Min
7. 4ºC HOLD
Extension Time X = Product Size (kb), Minimum 45 sec
